# Supplementary material for: Genome Sequencing Providing Molecular Evidence of Tetrapolar Mating System and Heterothallic Life Cycle for Edible and Medicinal Mushroom Polyporus umbellatus Fr
Source: J Fungi (Basel). 2024 Dec 28;11(1):15. doi: 10.3390/jof11010015 (PMC11766841; doi:10.3390/jof11010015)
Supplement: Supplementary file 1 [file jof-11-00015-s001.zip]

Archive with 2 entries (2 files):
- jof-3332177-Supplementary Figures.pdf
- jof-3332177-Supplementary Tables.xlsx
