# Supplementary material for: Genome Sequencing Providing Molecular Evidence of Tetrapolar Mating System and Heterothallic Life Cycle for Edible and Medicinal Mushroom Polyporus umbellatus Fr
Source: J Fungi (Basel). 2024 Dec 28;11(1):15. doi: 10.3390/jof11010015 (PMC11766841; doi:10.3390/jof11010015)
Supplement: Supplementary file 1 [file jof-11-00015-s001.zip › jof-3332177-Supplementary Tables.xlsx]

## Sheet: Table S1
Table S1. Genome size of different species in Polyporales
Species	Genome size
Abortiporus biennis	45.17 Mb
Abortiporus biennis	33.12 Mb
Amylocystis lapponica	35.50 Mb
Antrodia serialis	66.69 Mb
Antrodia sinuosa	30.17 Mb
Antrodiella citrinella	48.63 Mb
Artolenzites elegans	33.81 Mb
Artolenzites elegans	33.08 Mb
Bjerkandera adusta	42.73 Mb
Ceriporia viridans	62.63 Mb
Ceriporiopsis subvermispora	38.97 Mb
Cerrena unicolor	36.00 Mb
Climacocystis borealis	51.88 Mb
Cytidiella melzeri	50.89 Mb
Daedalea quercina	32.74 Mb
Dichomitus squalens	45.60 Mb
Dichomitus squalens	36.87 Mb
Dichomitus squalens	39.60 Mb
Dichomitus squalens	42.75 Mb
Dichomitus squalens	39.32 Mb
Earliella scabrosa	51.67 Mb
Epithele typhae	56.14 Mb
Fibroporia radiculosa	28.38 Mb
Flavodon flavus	31.51 Mb
Fomes fomentarius	40.95 Mb
Fomitopsis betulina	42.86 Mb
Fomitopsis rosea	34.74 Mb
Fomitopsis schrenkii	41.61 Mb
Ganoderma boninense	79.19 Mb
Ganoderma leucocontextum	60.34 Mb
Ganoderma lucidum	43.29 Mb
Ganoderma sinense	48.96 Mb
Ganoderma sp.	39.52 Mb
Grifola frondosa	39.29 Mb
Hexagonia nitida	41.83 Mb
Hydnopolyporus fimbriatus	34.57 Mb
Irpex lacteus	47.74 Mb
Irpex lacteus	65.60 Mb
Laetiporus sulphureus	39.91 Mb
Leiotrametes lactinea	36.34 Mb
Leiotrametes menziesii	35.22 Mb
Leiotrametes sp.	34.52 Mb
Lentinus tigrinus	39.88 Mb
Lentinus tigrinus	39.53 Mb
Lentinus tigrinus	39.76 Mb
Leptoporus mollis	53.01 Mb
Meripilus sumstinei	32.76 Mb
Obba rivulosa	34.04 Mb
Panus rudis	36.36 Mb
Perenniporia fraxinea	32.63 Mb
Perenniporia subacida	81.17 Mb
Phanerochaete carnosa	46.29 Mb
Phanerochaete chrysosporium	35.15 Mb
Phanerochaete chrysosporium	33.91 Mb
Phanerochaete chrysosporium	33.91 Mb
Phlebia brevispora	49.96 Mb
Phlebia centrifuga	34.85 Mb
Phlebia radiata	40.41 Mb
Phlebia subcretacea	52.67 Mb
Phlebiopsis gigantea	30.14 Mb
Polyporus arcularius	43.45 Mb
Polyporus brumalis	45.72 Mb
Polyporus squamosus	55.47 Mb
Porostereum spadiceum	85.20 Mb
Postia placenta	90.93 Mb
Postia placenta	42.45 Mb
Postia stiptica	62.27 Mb
Pycnoporellus fulgens	33.54 Mb
Pycnoporus cinnabarinus	33.67 Mb
Pycnoporus cinnabarinus	35.14 Mb
Pycnoporus coccineus	32.76 Mb
Pycnoporus coccineus	32.10 Mb
Pycnoporus puniceus	30.26 Mb
Pycnoporus sanguineus	36.04 Mb
Rhodofomes roseus	38.37 Mb
Rigidoporus microporus	42.09 Mb
Skeletocutis biguttulata	38.36 Mb
Sparassis latifolia	35.66 Mb
Trametes betulina	37.47 Mb
Trametes cingulata	35.00 Mb
Trametes gibbosa	33.11 Mb
Trametes ljubarskyi	34.00 Mb
Trametes maxima	36.57 Mb
Trametes meyenii	35.37 Mb
rametes polyzona	34.43 Mb
Trametes pubescens	39.76 Mb
Trametes versicolor	43.67 Mb
Trametes versicolor	44.79 Mb
Trametopsis cervina	29.82 Mb
Wolfiporia cocos	50.48 Mb
Wolfiporia hoelen	64.44 Mb
Xanthoporus peckianus	48.11 Mb

## Sheet: Table S2
Table S2. Statistics of illumina data mapping of P. umbellatus genome
Type	Percent
map_rate	0.9986
Average_depth	148.71
Coverage	0.9997

## Sheet: Table S3
Table S3. Statistics of BUSCO evaluation of P. umbellatus genome
Item	Number	Percent (%)
Complete BUSCOs (C)	737	97.2
Complete and single-copy BUSCOs (S)	723	95.4
Complete and duplicated BUSCOs (D)	14	1.8
Fragmented BUSCOs (F)	9	1.2
Missing BUSCOs (M)	12	1.6
Total BUSCO groups searched	758	100

## Sheet: Table S4
Table S4. Annotation statistics of P. umbellatus coding genes
Item	Number
the total number of gene	9574
the average of mRNA_length (bp)	2715.65
the average cds_length of per gene (bp)	1382.85
the average exon_number of per gene	6.87
the average of exon_length (bp)	313.36
the average of intron_length (bp)	96.14
the total number of exon	65740
the total number of intron	56166
the total intron length (bp)	5399614

## Sheet: Table S5
Table S5. Statistics of BUSCO evaluation of P. umbellatus gene prediction
	Assembly		Annotation
	Proteins	Percentage (%)	Proteins	Percentage (%)
Complete BUSCOs	744	98.1	738	97.3
Complete Single-Copy BUSCOs	730	96.3	721	95.1
Complete Duplicated BUSCOs	14	1.8	17	2.2
Fragmented BUSCOs	5	0.7	2	0.3
Missing BUSCOs	9	1.2	18	2.4
Total BUSCO groups searched	758	100	758	100

## Sheet: Table S6
Table S6. Statistics of non-coding RNA annotation results in P. umbellatus
Type		Copy	Average length(bp)	Total length(bp)	% of genome
miRNA		1	148	148	0.000206
tRNA		678	90	60977	0.085063
rRNA	rRNA	66	574	37896	0.052865
	18S	25	1293	32318	0.045084
	28S	0	0	0	0
	5.8S	20	154	3080	0.004297
	5S	21	119	2498	0.003485
snRNA	snRNA	21	124	2595	0.00362
	CD-box	8	97	779	0.001087
	HACA-box	0	0	0	0
	splicing	13	140	1816	0.002533
	scaRNA	0	0	0	0

## Sheet: Table S7
Table S7. Length of HD and PR genes in P. umbellatus
Genes	DNA	Protein
HD1	1374 bp	457 aa
HD2	1413 bp	470 aa
PR1	1575 bp	448 aa
PR2	1846 bp	579 aa
PR3	1529 bp	435 aa
PR4	1505 bp	407 aa
PR5	1752 bp	495 aa
PR6	1591 bp	460 aa
